# Supplementary material for: Differences in COVID-19 Vaccine Acceptance, Hesitancy, and Confidence between Healthcare Workers and the General Population in Japan
Source: Vaccines (Basel). 2021 Nov 24;9(12):1389. doi: 10.3390/vaccines9121389 (PMC8707052; doi:10.3390/vaccines9121389)
Supplement: Supplementary file 1 [file vaccines-09-01389-s001.zip]

Archive with 1 entries (1 files):
- vaccines-1452774-supplementary.pdf
